# Supplementary material for: The impact of cefuroxime prophylaxis on human intestinal microbiota in surgical oncological patients
Source: Front Microbiomes. 2023 Feb 2;1:1092771. doi: 10.3389/frmbi.2022.1092771 (PMC12993628; doi:10.3389/frmbi.2022.1092771)
Supplement: Supplementary file 2 [file DataSheet_2.csv]

	Initial.ID	SampleID	Run	Sample.Type	Well_Seq	Age	Sex	Code_Hospital	Dx	Dx.general	Prep	ASV1	ASV2	ASV3	ASV4	ASV5	ASV6	ASV7	ASV8	ASV9	ASV10	ASV11	ASV12	ASV13	ASV14	ASV15	ASV16	ASV17	ASV18	ASV19	ASV20	ASV21	ASV22	ASV23	ASV24	ASV25	ASV26	ASV27	ASV28	ASV29	ASV30	ASV31	ASV32	ASV33	ASV34	ASV35	ASV36	ASV37	ASV38
1	AA73M	AA73M	1	M	44	48	M	AA73	Rectal	Colon	PEG	10738	3237	4293	13381	32	1722	0	139	20684	8	5079	9732	1906	6420	0	6497	0	4263	1257	6	878	0	694	2000	0	273	19	674	240	93	0	0	0	0	45	813	0	125
2	AA81M	AA81M	1	M	21	40	M	AA81	TCC	Colon	PEG	161	234	272	651	259	337	452	815	685	97	82	0	176	152	391	0	162	202	0	252	507	0	68	1015	349	26	394	245	377	148	3545	227	249	116	287	321	25	0
3	AA81T	AA81T	1	T	7	40	M	AA81	TCC	Colon	PEG	49	8106	11962	3872	4389	236	0	3318	3413	0	990	0	198	481	688	23	2233	2386	270	1914	3597	0	1204	1220	571	212	3887	4096	1418	3528	0	257	2187	613	584	4756	3268	485
4	AC53T	AC53T	1	T	50	68	F	AC53	Vesicular_lithiasis	Gallbladder	NO	0	122	1574	4792	481	0	0	6249	3093	418	0	49	183	0	920	0	725	158	66	725	891	0	2889	435	249	529	478	183	1334	54	6480	108	2385	948	370	527	1956	0
5	AD54M	AD54M	1	M	32	67	M	AP54	SCC	Colon	PEG	4337	2357	3644	4437	13584	0	16602	2053	1859	0	1309	0	619	1990	0	61	2299	5225	0	0	1085	0	694	1449	0	267	0	5080	672	6403	0	0	1798	690	51	608	401	0
6	AD54T	AD54T	1	T	38	67	M	AP54	SCC	Colon	PEG	0	12	71	499	853	104	0	0	79	33	0	10	25	0	38	0	0	273	965	82	75	0	26	78	0	0	0	6277	9	5019	0	0	0	0	0	30	50	0
7	AE44T	AE44T	1	T	57	77	F	AE44	BBC	Breast	Enema	8977	3800	5810	52997	19	5661	0	19944	16669	0	7753	6975	1509	0	1171	27	109	85	4566	10	12687	0	15942	13727	5852	3347	3410	895	2618	0	0	2474	2883	0	666	16302	3968	0
8	AE50T	IE50T	1	T	81	71	F	IE50	Ovary	Ovary	PEG	7011	484	0	16802	18	0	0	3093	3248	0	938	1333	208	0	4236	843	114	429	1987	0	431	0	369	1175	0	79	350	4535	781	0	125	130	196	0	519	691	0	176
9	AF60M	AF60M	1	M	6	61	M	AF60	Duodenojejunal	Gastrointestinal	Enema	1589	350	0	232	499	13	0	1244	1906	0	59	22	894	0	115	25	385	430	0	0	257	0	73	350	0	312	535	0	187	84	7853	15	141	0	46	485	0	0
10	AF60T1	AF60T	1	T	70	61	M	AF60	Duodenojejunal	Gastrointestinal	Enema	4201	1059	2220	3180	8	35	0	67	2823	3474	0	363	0	3782	0	82	63	1006	3447	0	0	0	373	668	520	26	97	1597	0	0	0	324	0	165	20	2177	0	839
11	AI65T	AI65T	1	T	74	56	M	AI65	Rectal	Colon	PEG	1269	0	3556	4171	0	0	0	2081	764	0	3120	5389	0	0	0	1613	29	0	0	0	2513	0	947	1352	0	340	0	0	175	0	0	73	0	0	577	0	0	1959
12	AN50M	AN50M	1	M	18	71	M	AN50	DCC+Meta	Colon	PEG	0	34	256	315	703	0	398	885	566	0	60	0	231	0	260	0	232	66	0	377	259	0	41	15	0	92	332	26	254	138	4184	79	497	58	31	376	0	0
13	AN50T	AN50T	1	T	39	71	M	AN50	DCC+Meta	Colon	PEG	1767	1126	13525	10272	7373	851	0	24135	25526	12	7451	5307	3163	207	835	27	3470	2007	0	2023	10462	0	2735	1508	1751	1100	3325	1696	3939	1736	61495	912	10263	0	1457	7022	4629	940
14	AT44M	AT44M	1	M	30	77	F	AT44	Cecum	Colon	Enema	8260	32	5556	5309	189	188	0	5578	6134	0	644	1128	4304	42	670	152	389	152	1800	74	2232	0	51	5284	593	2481	0	78	501	101	0	30	381	0	607	4322	0	409
15	BE79T	BE79T	1	T	53	42	F	BE79	Post-mastectomy	Breast	NO	7360	0	1138	3633	0	0	0	43	741	0	0	954	0	0	0	0	0	0	0	0	0	0	0	276	0	0	0	0	45	0	0	112	0	0	24	0	0	0
16	BV43M	BV43M	1	M	43	78	M	BV43	Gastric	Gastrointestinal	Enema	384	178	491	761	3632	0	0	1400	3845	5	366	137	3956	78	149	0	698	491	31	139	2324	0	53	1572	0	0	796	18	2370	1157	1158	746	2	0	418	1022	215	72
17	CA42T	CA42T	1	T	51	79	F	CA42	MTC	Thyroid	NO	1766	1668	3831	8369	25585	0	0	3899	1740	0	455	201	254	3387	715	762	0	7077	0	22440	594	0	429	1371	569	148	2194	13094	442	11041	6907	0	817	6039	391	1133	644	425
18	CD56M	CD56M	1	M	13	65	F	CD56	Endometrial	Uterine	Enema	3623	1382	0	12430	5	10594	0	1416	4080	0	0	174	790	0	6295	24	654	679	256	0	1763	0	1727	1943	0	0	0	3168	616	0	22	1043	883	0	93	153	0	254
19	CD56T	CD56T	1	T	35	65	F	CD56	Endometrial	Uterine	Enema	1126	0	393	333	15	1170	0	1642	1361	0	136	2329	134	0	79	1268	648	0	0	18	377	0	26	16	0	444	396	0	191	0	7624	0	446	0	0	1482	192	0
20	CF67M	CF67M	1	M	1	54	M	CF67	Gastric	Gastrointestinal	Enema	13171	491	163	141	0	9213	0	0	7	0	16	3073	0	0	0	708	0	399	0	0	26	0	24	843	22	0	0	1064	0	449	61	129	239	1997	0	130	0	350
21	CF67T	CF67T	1	T	84	54	M	CF67	Gastric	Gastrointestinal	Enema	4858	40274	2392	29634	42387	14409	20	9048	4343	4439	1201	5096	914	41485	86	73	0	43791	6496	167	3025	0	317	6840	154	228	1165	4747	1739	24229	405	2021	1347	189	514	1446	0	94
22	CL69T	CL69T	1	T	42	52	M	CL69	Lung	MTS	NO	40	0	339	537	36	0	0	254	845	38	32	41	337	0	119	4	327	40	0	32	334	0	99	99	113	130	50	39	298	117	479	9	228	12	35	388	1036	65
23	CM57T	CM57T	1	T	52	64	F	CM57	Breast	Breast	NO	6168	315	6256	4796	83	0	0	0	3095	0	2172	2628	0	82	0	428	0	136	0	0	0	0	157	3217	0	0	0	98	173	74	0	0	0	0	0	49	0	1064
24	CV59M	CV59M	1	M	15	62	F	CV59	Colon	Colon	Enema	174	5790	1479	3842	15	2265	0	174	274	0	144	11	416	400	54	0	0	652	0	0	777	0	513	307	206	0	180	2202	175	1934	309	682	29	3745	42	1278	154	119
25	CV59T	CV59T	1	T	93	62	F	CV59	Colon	Colon	Enema	175	1034	270	691	792	0	0	1551	1358	2806	77	337	148	745	188	0	42	667	40	379	1292	0	533	539	86	95	345	782	1372	178	1558	42	117	0	430	388	0	0
26	DC61M	DC61M	1	M	37	60	M	DC61	Gastric	Gastrointestinal	Enema	729	470	5412	6538	6691	0	0	1953	3295	6	249	0	312	504	938	749	3839	1350	0	0	576	0	2269	4653	833	607	151	494	673	1360	0	500	585	253	208	980	691	21
27	DM55M	DM55M	1	M	47	66	F	DM55	Uterine	Uterine	NO	0	14	13	34	8	0	0	0	0	0	0	12503	0	0	0	811	0	0	0	0	0	0	0	4175	0	0	0	0	0	6	0	0	0	0	0	0	0	0
28	FA91M	FA91M	1	M	45	30	F	FA91	Liver	MTS	Enema	31665	11	68	0	0	15	0	0	67	21	0	11946	0	0	0	754	0	0	41	0	0	0	48	96	0	0	0	0	0	11	41	0	0	0	0	0	0	0
29	FM73T	FM73T	1	T	88	48	F	FM73	Breast	Breast	NO	12806	2551	344	4615	4115	0	0	34	682	0	1044	3605	0	401	63	1132	0	1341	5067	573	76	0	290	128	0	579	582	9173	130	3146	1105	163	0	1301	938	46	0	61
30	GC64M	GC64M	1	M	3	57	F	GC64	Eventration	Eventration	Enema	0	14	208	2770	0	407	0	508	1137	3	0	0	0	0	171	0	42	10	3244	0	810	0	155	58	43	82	157	42	285	0	0	55	101	0	258	504	0	33
31	GC64T	GC64T	1	T	71	57	F	GC64	Eventration	Eventration	Enema	929	959	399	749	1242	0	3831	381	1347	0	944	2629	0	151	0	0	364	830	1923	765	2905	0	614	2277	0	0	336	3752	366	4924	0	2150	250	686	421	356	0	252
32	GG50T	GG50T	1	T	69	71	M	GG50	GIST	Gastrointestinal	Enema	433	6331	5616	3990	727	0	1310	29051	24674	285	302	146	6152	2472	2146	27	22782	2721	0	0	14592	0	1342	2640	1791	6494	4542	66	18536	154	61889	524	6406	0	1027	10782	10445	135
33	GR59M	GR59M	1	M	14	62	F	GR59	Duodenojejunal	Gastrointestinal	PEG	453	96	1129	3639	2181	200	0	1577	1577	0	217	99	271	44	1000	89	33	126	21	1612	1590	0	0	212	127	47	280	172	220	183	0	267	1333	0	354	2530	0	67
34	HD51M	HD51M	1	M	17	70	F	HD51	Eventration	Eventration	PEG	1935	114	3165	359	0	0	0	212	288	1417	257	0	0	28	545	0	34	104	0	5	253	0	128	708	87	78	21	676	56	0	0	1256	31	0	0	72	0	48
35	HD51T	HD51T	1	T	77	70	F	HD51	Eventration	Eventration	PEG	2509	478	151	3741	562	2909	0	235	798	1895	329	1545	146	213	0	0	20	644	0	0	699	0	145	541	33	0	106	1147	78	2875	0	32	57	0	97	31	0	188
36	II50M	II50M	1	M	27	71	M	II50	Gastric	Gastrointestinal	Enema	104	487	7110	3044	27177	57	59	0	620	3099	0	47	16	153	0	0	0	4247	0	10658	0	0	94	848	12	31	0	5095	0	36672	0	206	0	15854	0	253	0	5379
37	IM38T	IM38T	1	T	68	83	M	IM38	Colon	Colon	PEG	60057	644	11264	7443	776	1486	0	169	5224	0	5798	3635	0	50	3204	1858	4003	148	2474	109	3295	0	4255	9930	5708	6417	0	876	782	192	162	1167	715	399	3538	13671	639	2809
38	JV50T	JV50T	1	T	83	71	M	JV50	Rectal	Colon	PEG	1208	306	0	8717	10	0	0	944	2967	188	42	221	549	0	2652	6	0	186	196	0	534	0	1278	945	498	308	0	20	781	0	0	849	1217	0	409	107	5	550
39	LE67T	LE67T	1	T	67	54	F	LE67	Ovary	Ovary	PEG	933	4642	416	570	734	139	19230	0	1201	0	469	555	0	6074	0	4	44	2263	39	470	301	0	120	4417	105	0	484	8481	19	6028	42	138	0	1789	65	854	0	1429
40	LL61M	LL61M	1	M	16	60	F	LL61	Ovary	Ovary	Enema	2562	241	141	590	4511	0	0	5369	5254	0	107	65	681	29	739	2	1310	387	30	566	809	0	382	5954	0	1555	1232	493	910	833	29029	0	1472	331	307	1878	4457	13
41	LL61T	LL61T	1	T	19	60	F	LL61	Ovary	Ovary	Enema	70	2582	1579	5725	8114	4550	128	9532	6514	44	185	0	5240	711	734	0	3851	2844	0	3259	3069	0	2742	194	504	236	4972	5091	4100	7064	6187	337	5214	0	912	982	6219	268
42	LN49T	LN49T	1	T	65	72	M	LN49	Gastric	Gastrointestinal	Enema	245	210	998	2148	0	37	428	766	2561	0	660	0	1936	49	115	17	101	6	816	850	4971	0	4309	345	698	30	1359	0	360	11	0	200	0	0	255	1781	169	150
43	LP53M	LP53M	1	M	22	68	M	LP53	Gastric	Gastrointestinal	Enema	655	3386	0	2219	154	43	10	869	474	0	0	56	322	341	195	0	412	1721	116	0	301	0	667	3834	0	58	263	5046	100	140	0	357	934	0	100	795	244	0
44	LP53T	LP53T	1	T	94	68	M	LP53	Gastric	Gastrointestinal	Enema	87	445	0	2641	100	0	0	854	1148	353	29	63	73	133	141	0	612	241	268	34	997	0	563	193	118	331	46	356	690	0	0	17	501	0	132	38	665	108
45	MA48M	MA48M	1	M	48	73	F	MA48	Endometrial	Uterine	Enema	8350	10	8618	4596	0	1065	0	575	2304	0	955	88	867	0	3988	49	0	25	0	0	549	0	960	23	1353	895	0	0	229	0	0	3164	84	0	0	4325	0	888
46	MI52M	MI52M	1	M	12	69	M	MI52	Gastric	Gastrointestinal	Enema	914	1115	1140	3353	5274	0	46	8325	9024	6033	4007	0	4799	317	1697	73	594	967	661	0	5110	100	257	1923	67	50	3546	7115	2362	1383	9279	30	1517	0	599	6573	2513	0
47	MI52T	MI52T	1	T	62	69	M	MI52	Gastric	Gastrointestinal	Enema	0	1201	289	3022	368	0	3798	0	44	0	3769	432	0	328	0	1663	0	434	508	702	54	0	1132	837	0	0	31	618	0	342	0	106	0	0	0	0	0	0
48	ML74M	ML74M	1	M	26	47	F	ML74	Melanoma	Skin	Enema	1680	0	3731	2384	8	0	0	167	1928	0	136	603	713	11	0	0	23	10	163	8	99	0	1368	29	16	451	137	24	15	1445	0	0	0	34	29	603	0	19
49	MM44T	MM44T	1	T	61	77	M	MM44	Colon	Colon	PEG	8761	0	4210	2570	0	0	0	0	1101	0	1373	1009	351	0	0	362	0	0	0	0	78	0	134	1807	0	0	0	0	129	0	0	430	0	0	221	0	0	1341
50	MM51M	MM51M	1	M	2	70	F	MM51	Colon	Colon	PEG	2401	0	0	0	0	0	0	0	0	0	0	5573	0	0	0	101	0	0	0	0	0	0	0	0	0	0	0	0	0	0	0	0	0	0	0	0	0	0
51	MM51T	MM51T	1	T	79	70	F	MM51	Colon	Colon	PEG	107	177	2070	8453	31	0	0	8980	4331	0	2837	2753	0	33	2395	365	0	183	0	6	1403	0	3522	460	500	0	0	0	240	0	79	0	3239	0	115	53	0	3924
52	MM53T	MM53T	1	T	59	68	F	MM53	Gastric	Gastrointestinal	Enema	2795	1641	3375	1734	0	0	0	847	957	11038	46	114	712	3376	158	0	155	2987	2578	0	103	0	895	2057	148	0	0	4887	788	0	0	255	563	0	118	0	0	539
53	AM70T	AM70T	1	T	58	51	F	AM70	Cervical	Uterine	Enema	2445	2191	3000	18528	5602	0	0	12671	7437	0	467	13	667	1982	1146	89	687	1885	0	0	2359	0	530	603	442	1393	2262	1461	1672	19239	19309	1763	3138	90	842	6131	1956	22
54	MM73M	MM73M	1	M	29	48	F	MM73	Neuroendocrine Gastric	Gastrointestinal	PEG	1483	2682	15647	10573	1400	17680	179	5456	10975	0	3120	427	11482	1013	579	40	1945	5105	0	2836	2392	0	7262	2718	3806	118	2246	3845	3771	2670	964	1623	5512	0	3565	591	0	1723
55	NI54M	NI54M	1	M	20	67	M	NI54	Liver	MTS	Enema	5346	4942	12717	31381	38	18558	6207	8084	32663	97	4238	21	2537	1962	0	23	1737	1163	0	7210	4659	0	1327	6576	498	24714	1620	9	1137	18	18	5618	200	0	700	5563	2320	627
56	NI54T	NI54T	1	T	36	67	M	NI54	Liver	MTS	Enema	104	261	4150	3999	1237	0	0	2190	1508	0	587	228	189	160	625	3477	0	7	0	7	616	0	1540	2028	815	0	0	3	218	694	4937	345	79	0	0	2789	0	49
57	NJ45M	NJ45M	1	M	46	76	M	NJ45	UNK	UNK	Enema	4775	641	3124	714	475	6487	0	211	64	25	0	49	0	25	0	125	0	503	0	165	263	0	1034	2212	107	36	0	158	50	428	36	386	68	1192	22	51	576	135
58	NL61M	NL61M	1	M	11	60	F	NL61	Gastric	Gastrointestinal	Enema	1299	443	391	312	1027	28	0	597	626	130	0	41	188	0	333	126	426	182	0	409	361	0	64	884	365	67	217	245	171	320	4611	57	214	188	65	354	164	0
59	NL61T	NL61T	1	T	75	60	F	NL61	Gastric	Gastrointestinal	Enema	17740	45	26752	43993	36	0	0	9839	13889	0	6462	12897	0	0	0	125	0	0	0	0	5545	0	1082	6958	0	288	0	0	5657	0	0	0	2803	0	110	0	0	3189
60	OI82T	OI82T	1	T	63	39	F	OD82	Rectus abdominus	Gastrointestinal	Enema	3642	6162	10219	5311	0	0	3267	0	12237	0	1717	3618	813	26	0	394	873	1230	772	0	29	0	1945	7755	2326	0	0	1881	605	17	101	679	0	0	1611	67	0	521
61	PI62M	PI62M	1	M	24	59	M	PI62	Rectal	Colon	PEG	4478	0	1889	679	52	53	0	665	669	0	0	181	241	0	441	6	775	0	194	0	481	0	0	2001	21	75	157	0	166	304	667	87	295	0	17	599	405	0
62	PI62T	PI62T	1	T	72	59	M	PI62	Rectal	Colon	PEG	4203	139	0	13042	0	0	13	975	40	0	0	2992	0	23	0	1193	0	0	0	23	165	0	175	347	0	154	28	150	26	0	764	0	140	112	0	0	0	0
63	PM45M	PM45M	1	M	31	76	F	PM45	Endometrial	Uterine	PEG	639	0	2201	2402	20	0	0	1270	3150	0	693	34	830	0	68	69	630	20	0	11	3463	0	5337	0	616	105	4050	0	235	11227	0	3091	550	0	41	10045	0	786
64	PM45T	PM45T	1	T	41	76	F	PM45	Endometrial	Uterine	PEG	2820	90	3697	13096	218	11	0	3252	2467	0	289	110	1254	43	3506	118	150	146	0	935	2588	0	1167	1702	862	1390	1063	1298	2129	1227	0	556	3195	678	753	1634	0	48
65	PN49M	PN49M	1	M	23	72	F	PN49	Ovary	Ovary	Enema	0	80	0	1750	8	0	0	501	1959	62	68	0	543	0	170	0	2276	48	0	0	2190	0	285	295	153	0	196	0	939	8	0	24	477	0	68	177	1762	61
66	PN49T	PN49T	1	T	95	72	F	PN49	Ovary	Ovary	Enema	331	157	551	150	165	0	0	3570	2754	0	117	456	0	156	1034	190	0	0	0	0	764	0	74	449	120	184	411	41	602	33	16258	32	3149	0	52	780	13	46
67	RI37T	RI37T	1	T	82	84	M	RI37	Rectal	Colon	PEG	5641	0	12813	19134	0	18687	0	4572	6672	0	2103	9631	1665	0	0	9250	332	0	11179	0	12704	0	1443	5196	2474	251	946	0	1003	0	2127	46	813	0	188	13372	803	2542
68	SG52T	SG52T	1	T	89	69	M	SG52	Lung	Lung	NO	1382	0	33959	8876	0	0	46	5655	6882	0	2590	0	0	0	1228	0	103	6	0	0	820	0	5143	341	3637	7916	0	4	1744	0	0	437	0	0	899	166	0	276
69	SM67M	SM67M	1	M	9	54	M	SM67	Colon	Colon	Enema	67	219	26	629	237	654	97	1056	1095	0	30	0	305	0	264	0	611	0	0	79	199	0	72	0	73	80	301	0	183	134	1528	38	1016	19	294	590	593	0
70	SM67T	SM67T	1	T	64	54	M	SM67	Colon	Colon	Enema	2815	1778	1842	2757	25	0	0	0	497	2021	90	2037	102	116	0	89	22	491	290	1785	198	0	531	19	568	0	794	2414	44	571	0	121	0	1980	0	641	0	133
71	SO52T	SO52T	1	T	80	69	F	SO52	Rectal	Colon	PEG	14357	61	55	0	14	0	20	0	1001	0	0	6753	0	20	0	344	0	108	0	0	24	0	0	349	0	0	0	0	113	20	0	0	165	0	0	4	0	0
72	SS78M	SS78M	1	M	33	41	F	SS78	SCC	Colon	PEG	642	949	2744	3767	2633	0	1301	123	705	0	675	181	881	333	903	4	558	461	0	2072	292	0	1565	109	913	95	256	55	344	1402	2298	0	580	41	154	2519	366	207
73	SS78T	SS78T	1	T	40	41	F	SS78	SCC	Colon	PEG	16853	1000	8422	3352	9554	6795	10555	41	2476	0	4072	81	2387	323	0	1314	0	843	13849	0	2021	0	4283	2133	3031	0	0	85	1108	3870	28	1939	2609	513	80	7184	348	907
74	TB64M	TB64M	1	M	10	57	F	TB64	Uterine	Uterine	Enema	30	0	2991	1394	0	3273	0	2461	666	0	222	0	24	0	333	1495	41	0	0	0	153	0	716	22	317	103	219	0	28	0	5609	205	868	0	44	1684	98	105
75	TB64T	TB64T	1	T	66	57	F	TB64	Uterine	Uterine	Enema	1443	7575	1784	1328	3292	0	0	0	410	0	993	436	192	264	0	7492	0	3303	0	0	0	0	850	944	29	0	55	2999	0	3415	0	19	0	1379	0	16	0	2899
76	TG58M	TG58M	1	M	25	63	M	TG58	Rectal	Colon	PEG	0	1146	984	158	5713	0	3973	117	663	7200	58	0	362	1531	27	45	301	1651	567	2466	13	0	1000	975	0	210	0	3247	186	871	551	41	0	0	21	0	8	157
77	TV60T	TV60T	1	T	55	61	M	TV60	CSC	Skin	NO	506	1837	35	0	13776	0	0	0	24	229	18	43	0	336	0	5	0	2492	131	6830	0	0	69	726	0	0	0	6752	0	10068	20	0	0	919	0	168	0	0
78	VI50T	VI50T	1	T	73	71	M	VI50	Gastric	Gastrointestinal	Enema	1304	35	188	3529	1496	9704	0	592	2257	0	207	341	277	0	0	5	16	472	5733	329	846	0	3002	1676	12	43	840	69	14	316	0	326	0	110	300	381	583	32
79	VN44M	VN44M	1	M	4	77	M	VN44	Eventration	Eventration	PEG	993	3057	0	183	911	35	30	2697	7365	0	0	15	2171	362	496	67	1372	745	0	39	1516	0	141	161	0	530	2062	75	909	271	21125	0	1337	67	122	3817	659	0
80	VN44T	VN44T	1	T	76	77	M	VN44	Eventration	Eventration	PEG	381	0	3461	1245	0	1516	0	0	545	0	0	2391	0	0	0	3620	0	0	109	0	990	0	182	446	0	0	0	0	14	0	0	181	0	0	29	0	0	302
81	AA73T	AA73T	2	T	16	48	M	AA73	Rectal	Colon	PEG	625	0	0	0	0	0	0	0	0	0	0	1626	0	0	0	775	0	0	0	0	0	0	0	63	0	0	0	8	0	0	0	0	0	0	0	0	0	0
82	AC53M	AC53M	2	M	65	68	F	AC53	Vesicular_lithiasis	Gallbladder	NO	9294	630	14832	5488	26	3754	0	1957	10998	415	2734	416	8767	17	4494	2895	1715	93	0	0	6189	0	4750	924	2508	29	181	1229	2121	10	219	2971	1013	0	3064	13101	8164	0
83	AE44M	AE44M	2	M	90	77	F	AE44	BBC	Breast	Enema	487	41	1779	2529	1194	0	0	1113	1216	0	86	12	181	94	119	36	303	393	0	817	244	0	185	587	391	539	440	251	148	978	3207	31	498	118	40	486	771	73
84	AI65M	AI65M	2	M	17	56	M	AI65	Rectal	Colon	PEG	6627	2674	348	338	1124	67	0	3447	8292	58	292	601	4664	1884	688	12	11330	4479	2153	151	4941	31	78	15416	0	10081	781	45	2008	3117	4483	23	2256	0	306	3385	1233	70
85	AM70M	AM70M	2	M	82	51	F	AM70	Cervical	Uterine	Enema	382	0	366	162	0	0	0	745	298	0	135	78	476	0	24	143	21	0	0	0	202	0	183	217	0	0	83	0	80	0	739	0	86	0	89	331	267	0
86	AT44T	AT44T	2	T	32	77	F	AT44	Cecum	Colon	Enema	3178	1972	2731	4355	10	38	0	718	3123	0	156	742	0	464	1885	0	0	629	0	0	1048	0	2110	1948	492	0	0	14	885	0	0	2159	0	0	0	67	0	75
87	BD57M	BD57M	2	M	60	64	M	BD57	Eventration	Eventration	NO	313	1746	669	1113	68	19	1222	773	366	0	188	23	0	742	93	22	750	546	32	0	78	0	57	314	374	43	0	0	193	8	0	137	352	31	66	1279	45	0
88	BD57T	BD57T	2	T	13	64	M	BD57	Eventration	Eventration	NO	73	206	2722	4908	19	0	637	6223	1354	0	545	0	327	173	689	2353	4036	156	17	0	62	0	745	1223	823	381	0	12	2205	0	15	188	364	0	416	948	2778	0
89	BE79M	BE79M	2	M	26	42	F	BE79	Post-mastectomy	Breast	NO	51	396	386	823	1875	0	0	243	559	4035	31	0	0	423	282	0	30	410	121	0	268	0	553	383	431	0	0	2698	230	20	82	339	187	0	35	0	0	38
90	BI27M	BI27M	2	M	76	94	F	BI27	Breast	Breast	Enema	13864	5271	17928	9471	51997	0	0	233	4323	0	549	0	0	6277	1528	9	36	13045	10721	0	946	0	1856	1962	1066	194	0	8415	242	19951	254	29417	1953	3923	88	2723	530	6234
91	BI27T	BI27T	2	T	29	94	F	BI27	Breast	Breast	Enema	4853	289	1184	7369	5959	0	0	243	412	0	219	172	0	236	1424	0	40	250	13453	0	0	0	1145	85	507	0	0	803	62	2662	400	389	391	403	0	6586	195	385
92	BM52M	BM52M	2	M	52	69	F	BM52	Breast	Breast	NO	845	151	213	543	1206	0	0	379	986	0	59	0	0	74	29	0	130	312	1432	0	167	0	0	68	87	103	177	0	174	585	0	887	20	269	48	132	128	24
93	BM52T	BM52T	2	T	5	69	F	BM52	Breast	Breast	NO	1119	566	1942	3494	202	0	0	2384	2680	0	153	147	365	183	115	2	52	612	1928	0	2581	0	641	361	954	112	329	0	1089	1270	253	643	125	1071	1204	2993	3076	125
94	BV43T	BV43T	2	T	24	78	M	BV43	Gastric	Gastrointestinal	Enema	23260	7580	237	1446	5583	0	97	83	60	81	834	6735	0	693	0	3971	22	5136	16	23	42	22	337	2703	78	0	210	12079	38	1699	0	40	12	5409	21	780	0	18
95	BV55M	BV55M	2	M	51	66	F	BV55	Breast	Breast	NO	108	61	0	739	106	0	157	458	268	0	21	25	0	0	0	18	160	35	0	0	161	0	284	74	0	67	31	0	108	65	455	0	335	0	57	163	0	17
96	BV55T	BV55T	2	T	4	66	F	BV55	Breast	Breast	NO	31	464	942	39328	1645	0	897	20985	13545	0	2705	3349	0	66	0	16875	3797	571	62	0	10902	0	12842	7493	53	2324	96	0	5879	350	16214	372	14515	104	2656	5276	0	506
97	CA42M	CA42M	2	M	42	79	F	CA42	MTC	Thyroid	NO	1114	493	2914	3456	264	30	0	1996	2251	0	120	0	357	252	1441	0	277	89	0	0	788	0	1164	2287	636	534	1222	171	909	76	39	494	1406	39	105	1076	1047	0
98	CA53M	CA53M	2	M	35	68	F	CA53	Breast	Breast	NO	37246	11427	61345	11482	0	0	0	11517	26807	5405	1682	567	6068	0	1622	9	5420	2415	596	11	7710	0	4058	103819	158	750	8717	27144	5782	0	19672	108	4053	0	1150	46015	1598	479
99	CA53T	CA53T	2	T	83	68	F	CA53	Breast	Breast	NO	536	53	280	62	0	0	0	2163	2810	7	53	86	511	0	269	0	573	0	0	0	928	0	89	42	0	68	545	0	574	0	8141	0	1116	0	152	1195	346	0
100	CA59M	CA59M	2	M	68	62	F	CA59	Pancreatic	Pancreatic	Enema	27348	7386	1852	97482	135	14875	687	34	19421	0	2975	0	0	3126	0	57	134	1997	0	0	0	0	0	1126	0	9824	0	4136	7406	331	0	16547	0	1697	1133	0	0	3723
101	CA59T	CA59T	2	T	21	62	F	CA59	Pancreatic	Pancreatic	Enema	1021	5568	157	8406	56	2499	1401	7	2413	0	277	39	0	1996	0	1134	0	2874	0	26	0	0	0	3892	0	1314	6	17485	450	596	0	574	0	124	520	0	0	1283
102	CL69M	CL69M	2	M	58	52	M	CL69	Lung	MTS	NO	30	14	36248	25045	0	2985	15	17275	14358	0	9786	14	6681	0	2921	53	1000	0	0	12	16794	0	14482	196	4974	530	12	0	2162	0	79	6157	5102	0	618	19249	626	1370
103	CM53M	CM53M	2	M	93	68	F	CM53	Breast	Breast	NO	1202	1171	2971	0	9236	2850	4889	0	66	1960	0	0	0	236	0	0	0	2532	0	3161	0	0	0	598	0	0	0	6816	0	5370	0	167	0	0	0	36	0	209
104	CM53T	CM53T	2	T	46	68	F	CM53	Breast	Breast	NO	154	325	762	470	4581	44	4109	1562	846	728	185	17	0	207	83	0	563	857	0	3379	606	0	216	42	0	0	286	1091	154	1577	0	44	93	0	413	383	0	68
105	CM57M	CM57M	2	M	34	64	F	CM57	Breast	Breast	NO	2887	5799	5162	52272	5742	2392	0	50223	27247	20	394	0	4543	3491	5316	0	19548	3999	0	0	7872	0	1525	445	4467	7113	5778	910	8786	14559	146516	4601	19078	98	969	8811	9210	139
106	CM61M	CM61M	2	M	53	60	F	CM61	Ovary	Ovary	PEG	46	45140	0	129329	920	0	0	0	28328	0	6063	40	2893	21436	2367	88	23389	38163	0	10	3924	0	9484	42843	0	1376	502	11043	12179	1872	0	5077	932	99	9376	6128	209	3684
107	CM61T	CM61T	2	T	6	60	F	CM61	Ovary	Ovary	PEG	787	2243	0	9229	1513	0	0	332	8740	0	1403	1805	349	935	0	121	563	1528	0	0	765	0	659	4065	0	103	0	5360	0	3005	0	443	0	144	120	1096	0	2957
108	CP64M	CP64M	2	M	7	57	F	CP64	Cervical	Uterine	PEG	32	742	2042	692	1185	4016	0	1546	1533	0	756	0	426	153	631	0	923	385	120	0	1132	0	623	39	1517	226	1058	151	724	396	8611	780	1460	76	696	4102	2884	262
109	CP64T	CP64T	2	T	55	57	F	CP64	Cervical	Uterine	PEG	1235	17	469	1224	0	787	0	937	296	0	881	591	30	0	0	295	0	0	22	0	53	0	130	392	0	0	0	0	53	0	35	147	99	0	27	0	0	457
110	DC61T	DC61T	2	T	87	60	M	DC61	Gastric	Gastrointestinal	Enema	719	150	305	157	287	0	0	50	253	0	19	17	108	14	0	0	14	90	0	113	28	0	363	17	0	46	44	0	50	177	452	12	0	0	92	57	0	0
111	DM55T	DM55T	2	T	79	66	F	DM55	Uterine	Uterine	NO	9406	38	8085	13980	19	31	0	12945	5984	0	1507	731	4211	0	1211	198	2521	0	31	0	5368	0	5364	3056	1096	965	1525	0	1668	0	0	31	3789	0	2336	2459	0	156
112	DP52M	DP52M	2	M	85	69	M	DP52	Liver	MTS	PEG	0	15	22	399	76	435	222	136	475	21	119	0	169	22	63	0	0	27	0	9	350	0	304	154	141	0	0	0	56	26	0	45	111	0	162	448	259	36
113	DP52T	DP52T	2	T	38	69	M	DP52	Liver	MTS	PEG	8636	0	2688	11464	0	5643	0	8670	1518	0	487	4204	30	0	701	412	0	0	714	0	0	0	1246	4290	1595	0	23	38	859	0	0	919	1032	0	198	29	0	1320
114	ER52M	ER52M	2	M	86	69	F	ER52	Breast	Breast	NO	0	78	289	1808	0	0	0	351	336	515	156	10	115	0	726	0	133	17	42	0	182	0	144	491	258	0	95	246	236	0	0	42	172	0	215	235	544	24
115	ER52T	ER52T	2	T	39	69	F	ER52	Breast	Breast	NO	71	135	194	707	152	0	0	55	550	706	146	0	0	0	49	207	0	142	372	328	0	0	297	110	322	23	0	492	0	89	0	79	0	0	19	275	47	21
116	FA91T	FA91T	2	T	8	30	F	FA91	Liver	MTS	Enema	14280	7210	16340	6631	3321	0	80	483	2498	0	10718	3314	0	73	0	453	0	4773	0	115	1244	0	148	7346	0	0	0	10318	0	389	9	2563	0	0	610	0	0	3807
117	FM73M	FM73M	2	M	50	48	F	FM73	Breast	Breast	NO	134	136	0	578	513	24	0	465	720	526	44	0	87	35	53	12	374	109	0	25	408	0	0	29	94	206	0	892	133	71	148	0	280	0	0	166	225	40
118	GE58M	GE58M	2	M	27	63	F	GE58	Breast	Breast	NO	0	617	4140	915	0	1113	0	797	1049	3410	507	12	0	0	860	0	694	20	0	0	794	0	1149	0	133	0	0	26	415	0	30	0	1714	0	82	94	543	20
119	GE58T	GE58T	2	T	75	63	F	GE58	Breast	Breast	NO	7967	0	2397	1976	0	6497	0	1172	1121	0	164	314	866	0	80	166	2050	0	55	0	1289	0	479	132	129	213	0	0	143	0	0	83	450	0	207	1276	2488	48
120	GG50M	GG50M	2	M	89	71	M	GG50	GIST	Gastrointestinal	Enema	859	2024	1924	1405	10	145	136	964	678	12	19	228	322	198	86	152	153	1111	0	0	232	0	1905	850	216	113	138	227	571	1402	0	97	149	0	277	792	1446	399
121	GR59T	GR59T	2	T	64	62	F	GR59	Duodenojejunal	Gastrointestinal	PEG	140	1546	0	2103	0	2355	0	0	635	3547	110	1789	0	205	0	0	0	428	139	183	0	0	118	673	0	0	0	3614	24	7	0	73	0	155	0	73	0	397
122	IE50M	IE50M	2	M	20	71	F	IE50	Ovary	Ovary	PEG	320	142	173	229	166	10	0	87	248	22	75	24	121	38	0	0	0	7	0	219	194	0	180	6	0	31	47	0	38	89	114	96	0	0	0	268	0	0
123	II50T	II50T	2	T	88	71	M	II50	Gastric	Gastrointestinal	Enema	622	3081	271	570	1899	0	0	15	145	0	18	125	28	1024	51	0	0	2274	0	33	0	0	67	1847	36	13	0	10479	0	2880	0	23	0	99	0	85	0	55
124	IM38M	IM38M	2	M	2	83	M	IM38	Colon	Colon	PEG	28	455	205	829	1235	0	1245	964	2801	0	174	0	666	0	81	0	1313	210	43	630	955	183	499	180	388	0	374	494	704	1618	1223	238	1238	0	123	2019	2184	0
125	JV50M	JV50M	2	M	9	71	M	JV50	Rectal	Colon	PEG	949	152	4067	942	396	12667	44	736	444	0	269	0	440	15	296	17	183	202	0	78	528	10	645	0	166	0	137	46	54	380	45	4318	389	39	35	3511	85	0
126	LE67M	LE67M	2	M	10	54	F	LE67	Ovary	Ovary	PEG	63	0	633	778	0	0	0	1918	1085	9	178	0	105	0	468	0	607	0	0	0	997	0	1583	15	0	50	112	0	229	11	33	63	715	0	476	156	0	63
127	LN49M	LN49M	2	M	28	72	M	LN49	Gastric	Gastrointestinal	Enema	279	102	19185	13250	1778	1446	60	2705	10386	0	1026	47	0	162	0	117	6448	194	1776	464	4488	0	10538	2264	2115	0	2918	788	2133	2145	41	1766	980	583	352	5572	0	428
128	MA48T	MA48T	2	T	71	73	F	MA48	Endometrial	Uterine	Enema	10025	655	5955	3738	0	18	0	573	4231	0	1184	2539	57	0	267	115	0	13	0	0	112	0	561	981	977	2996	165	557	49	0	0	79	28	2229	213	2199	0	958
129	ML74T	ML74T	2	T	96	47	F	ML74	Melanoma	Skin	Enema	293	501	276	479	39	0	1094	206	326	0	82	31	82	249	0	0	82	305	0	0	102	0	79	353	0	0	0	1173	74	11	0	0	61	0	0	77	103	0
130	MM44M	MM44M	2	M	73	77	M	MM44	Colon	Colon	PEG	3846	397	2314	2853	21838	206	1371	934	4288	0	464	74	515	764	293	106	1165	3420	10565	3074	1405	0	268	1780	921	337	864	3342	941	6461	3878	0	515	587	144	3041	694	138
131	MM48M	MM48M	2	M	84	73	F	MM48	Ovary	Ovary	PEG	0	160	1316	2191	29	0	118	2894	2188	0	0	25	187	21	1093	0	1927	34	0	0	681	0	82	78	0	0	204	18	931	0	0	0	1275	0	176	594	1970	70
132	MM48T	MM48T	2	T	37	73	F	MM48	Ovary	Ovary	PEG	4316	0	577	2997	21	0	0	1496	1609	0	0	1127	178	0	0	124	47	0	1048	0	341	0	143	413	0	0	0	0	38	0	0	22	236	0	394	0	0	1802
133	MM53M	MM53M	2	M	81	68	F	MM53	Gastric	Gastrointestinal	Enema	1817	1124	5651	3295	0	0	0	438	5528	634	0	58	0	331	0	2	203	539	0	0	478	0	412	1725	158	37	0	212	240	12	0	210	0	0	416	699	0	0
134	MM54M	MM54M	2	M	77	67	F	MM54	Breast	Breast	NO	22	282	261	89	317	0	0	748	240	1099	104	0	130	227	31	0	207	385	0	0	273	0	271	95	206	0	0	410	102	65	61	38	130	0	107	275	54	53
135	MM54T	MM54T	2	T	30	67	F	MM54	Breast	Breast	NO	6746	18752	2655	1011	12275	0	0	7295	2618	11401	916	70	621	6203	460	30	752	12969	2048	0	2024	0	1063	7636	563	0	36	40010	994	451	4893	1547	983	0	1525	2019	50	1514
136	MM73T	MM73T	2	T	40	48	F	MM73	Neuroendocrine Gastric	Gastrointestinal	PEG	313	228	174	241	60	884	204	118	90	84	54	60	0	48	0	52	13	202	0	367	0	0	14	117	0	79	14	621	0	252	30	0	0	0	0	200	0	19
137	MM79M	MM79M	2	M	74	42	M	MM79	Lung	Lung	NO	1751	2803	505	576	0	0	0	297	248	255	79	0	464	0	39	4	311	588	0	0	77	0	167	2021	31	0	13	4740	273	11	61	57	195	0	16	75	0	34
138	MM79T	MM79T	2	T	63	42	M	MM79	Lung	Lung	NO	622	1128	95	205	466	0	0	0	363	2534	19	0	0	0	66	0	0	283	0	0	0	0	29	286	18	13	20	49	0	1418	0	846	0	0	0	111	0	0
139	NJ45T	NJ45T	2	T	95	76	M	NJ45	UNK	UNK	Enema	1381	11290	28	196	241	29	9552	13	0	6	13	416	0	2430	0	90	0	4005	516	0	0	0	18	1780	0	0	0	0	0	9570	0	0	0	39	0	32	0	260
140	OI82M	OI82M	2	M	25	39	F	OD82	Rectus abdominus	Gastrointestinal	Enema	0	724	91	176	542	0	701	1856	963	10	0	0	467	177	258	0	1205	239	0	0	494	0	61	51	0	160	388	0	446	6	6361	28	720	61	48	535	172	0
141	PC90M	PC90M	2	M	43	31	F	PC90	Breast	Breast	NO	167	2278	425	5067	68	211	987	2616	2773	14802	118	0	0	0	563	0	1516	881	0	0	741	0	371	3739	0	225	1201	2518	1974	0	0	313	563	124	561	2306	1829	139
142	PC90T	PC90T	2	T	91	31	F	PC90	Breast	Breast	NO	0	412	198	40	8	0	0	49	16	25	6	0	0	0	0	31	53	123	0	12	14	0	50	265	0	0	0	0	158	7	26	0	0	0	0	16	7	0
143	RC49M	RC49M	2	M	94	72	F	RC59	GIST	Gastrointestinal	Enema	33	18	300	141	41	0	0	284	380	30	129	13	0	19	37	0	297	8	45	0	215	0	77	39	0	0	33	0	48	0	0	0	222	17	40	0	252	51
144	RC49T	RC49T	2	T	47	72	F	RC59	GIST	Gastrointestinal	Enema	3626	71	15	0	0	0	0	0	589	0	8	2907	0	0	0	168	0	569	0	0	0	0	0	1928	0	0	0	0	0	0	0	0	0	0	0	0	0	0
145	RI37M	RI37M	2	M	33	84	M	RI37	Rectal	Colon	PEG	488	391	1866	15840	126	149	0	1338	1931	0	0	209	2337	1548	443	167	488	351	2374	111	2713	59201	898	4349	0	108	964	3788	383	15265	47	1570	167	0	284	12156	318	887
146	SA08M	SA58_2M	2	M	44	63	F	SA58	SCC	Colon	PEG	58	0	3398	3310	0	158	0	310	671	0	0	85	0	0	0	0	106	0	0	0	1403	0	1021	112	0	59	0	0	233	0	0	62	464	0	456	276	317	235
147	SA50T	SA58_2T	2	T	12	63	F	SA58	SCC	Colon	PEG	7381	0	318	504	0	2149	0	295	1416	0	146	2471	849	0	0	18	0	0	0	0	0	0	60	76	24	108	111	8	491	9	143	84	178	0	0	337	0	14
148	SA58M	SA58M	2	M	59	63	F	SA58	Pancreatic	Pancreatic	PEG	1124	65	7161	4011	12	20386	20	1078	2105	0	376	0	529	0	190	0	1077	23	0	0	115	0	775	2041	480	366	634	62	308	0	8776	658	586	0	121	1037	1257	32
149	SA58T	SA58T	2	T	92	63	F	SA58	Pancreatic	Pancreatic	PEG	931	1055	71	5324	11	0	0	0	1970	0	0	427	0	0	8	12	0	527	2409	83	0	0	0	0	0	0	0	2841	0	14	0	0	0	56	0	5	0	32
150	SE64M	SE64M	2	M	70	57	F	SE64	SCC	Colon	PEG	442	71	692	3272	335	1779	0	201	1330	255	856	192	0	154	150	1086	915	63	0	0	833	0	3685	626	751	43	17	45	441	178	356	332	87	26	354	651	496	181
151	SE64T	SE64T	2	T	23	57	F	SE64	SCC	Colon	PEG	14094	4298	1034	11561	24620	47418	0	348	7518	13809	2008	8349	0	938	0	736	79	3832	793	0	200	0	2258	2678	1490	1485	16	18088	528	12012	26	10478	0	3195	55	4419	47	478
152	SG52M	SG52M	2	M	66	69	M	SG52	Lung	Lung	NO	69	111	1033	2019	56	0	0	7242	8793	630	362	0	884	74	757	412	4199	0	0	0	2320	0	458	120	2127	2659	1429	311	2163	280	30296	738	3707	0	159	3507	7821	127
153	SG81M	SG81M	2	M	61	40	F	SG81	Liver	MTS	Enema	4500	1705	0	2761	14526	259	3102	199	573	190	39	0	71	1637	163	2	664	996	519	2147	468	0	334	6474	274	38	643	12255	101	2005	0	277	99	2424	134	1208	759	126
154	SG81T	SG81T	2	T	14	40	F	SG81	Liver	MTS	Enema	8755	11682	486	32429	401	1987	2976	12968	34264	2070	7792	31	0	817	13362	8	21	5015	980	3328	414	0	2900	6247	1566	0	0	13027	167	1236	0	2306	3147	134	157	427	11	6498
155	SO52M	SO52M	2	M	1	69	F	SO52	Rectal	Colon	PEG	112	0	3671	2408	0	0	0	714	1469	0	543	23	161	0	1192	395	1540	0	0	0	594	22	353	1032	192	639	218	0	440	19	0	264	1449	0	269	191	1769	80
156	TG58T	TG58T	2	T	48	63	M	TG58	Rectal	Colon	PEG	23	0	20	0	0	0	0	0	5	58	0	324	0	13	0	50	0	0	8	0	6	0	0	24910	0	0	0	0	9	0	15	0	21	0	0	0	0	0
157	TV60M	TV60M	2	M	57	61	M	TV60	CSC	Skin	NO	138	239	141	143	9869	0	0	87	401	405	42	57	34	249	0	0	10	2191	68	1644	45	0	570	127	54	0	26	3241	37	8553	0	0	0	0	48	284	0	0
158	VI50M	VI50M	2	M	41	71	M	VI50	Gastric	Gastrointestinal	Enema	2609	675	7007	1275	410	580	39	1469	3265	6559	233	0	692	388	596	2	305	274	6474	2222	782	0	170	410	1911	348	581	269	437	209	514	351	298	29	183	2125	1825	113
159	VV48M	VV48M	2	M	62	73	F	VV48	Breast	Breast	NO	79	0	148	80	0	758	0	0	511	0	23	40	0	0	48	0	0	0	0	0	211	0	47	3972	36	16	0	0	46	0	0	0	0	0	210	13	32	31
160	VV48T	VV48T	2	T	15	73	F	VV48	Breast	Breast	NO	453	131	478	666	590	136	506	255	74	0	0	50	0	78	164	0	0	172	0	195	364	0	343	880	94	121	111	185	153	280	0	0	137	284	111	323	410	157
161	AE49M	AE49M	3	M	73	73	F	AE49	SCC	Colon	PEG	326	332	2707	2015	370	2042	0	1863	980	36	696	612	456	177	496	4	958	174	17	0	1648	0	1910	3205	749	0	1193	421	983	68	2	577	246	0	373	1388	1633	198
162	AE49T	AE49T	3	T	81	73	F	AE49	SCC	Colon	PEG	3940	568	5449	4136	52	647	0	0	4366	0	0	1079	2955	42	0	49	0	284	0	0	0	0	131	898	0	1202	143	565	169	0	0	368	0	0	104	931	0	390
163	AE65M	AE65M	3	M	76	56	F	AE65	Breast	Breast	NO	649	348	608	3093	62	153	1919	5021	2981	0	451	0	1733	138	326	171	3251	72	0	193	439	0	1764	144	496	22	314	11	1630	87	0	412	696	0	691	852	5532	177
164	AE65T	AE65T	3	T	84	56	F	AE65	Breast	Breast	NO	69	610	762	283	2293	0	2299	821	411	0	60	0	200	749	48	0	46	1153	0	2015	16	0	262	872	81	30	23	18	263	4228	0	39	34	58	100	1011	446	93
165	AF77M	AF77M	3	M	2	44	F	AF77	Endometrial	Uterine	Enema	0	682	112	105	48	0	69	925	606	0	60	0	471	0	0	0	901	145	0	361	154	38	0	43	0	123	222	167	298	92	4984	0	296	23	0	181	0	0
166	AF77T	AF77T	3	T	8	44	F	AF77	Endometrial	Uterine	Enema	3533	3	295	2306	0	0	0	1557	662	0	1616	321	250	0	51	47	60	0	0	0	1580	0	2381	1771	29	67	123	0	432	0	1871	0	290	0	86	807	0	800
167	AG67M	AG67M	3	M	61	55	F	AG67	Colon	Colon	PEG	1134	35	734	166	34	25	0	150	2767	3635	220	16	21	2139	84	9	0	143	0	0	0	0	157	70	49	22	0	748	52	15145	0	502	0	0	0	3905	114	0
168	AG67T	AG67T	3	T	69	55	F	AG67	Colon	Colon	PEG	72724	16	24	0	15	10	0	0	20	6	6	11874	0	33	27	82	10	14	0	0	16	5	6	3970	5	0	0	0	5	0	37	10	5	7	20	33	8	0
169	AP65M	AP65M	3	M	75	57	M	AP65	Lung	MTS	NO	249	2010	83	757	3648	0	4826	19	58	0	113	11	31	4556	0	0	14	3650	0	0	24	0	47	15	51	0	0	5231	13	93	0	22	0	497	0	26	28	0
170	AP65T	AP65T	3	T	83	57	M	AP65	Lung	MTS	NO	1650	3212	3054	1663	1270	197	889	1329	617	0	105	196	237	260	58	8	1356	1163	0	0	357	0	1356	312	435	0	0	2194	454	50	0	104	957	656	404	1085	809	0
171	BP45M	BP45M	3	M	4	76	M	BP45	SCC	Colon	PEG	1496	0	50	893	0	335	0	2078	3564	0	71	500	1400	0	383	201	195	0	0	0	556	5	100	340	447	1014	457	0	255	0	4477	52	913	0	170	1153	172	19
172	BP45T	BP45T	3	T	10	76	M	BP45	SCC	Colon	PEG	1342	1680	72	149	933	0	3137	0	48	2295	71	264	0	51	0	6	0	2217	36	172	0	137	33	2278	0	0	0	3441	0	469	0	16	0	985	0	25	0	0
173	BV77M	BV77M	3	M	74	44	F	BV77	Cervical	Uterine	Enema	500	1092	1385	907	9881	0	2347	1061	1127	6429	245	3	388	783	246	0	64	1139	1284	980	349	0	628	536	104	485	628	8159	335	5574	521	227	427	0	17	3909	1319	75
174	BV77T	BV77T	3	T	82	44	F	BV77	Cervical	Uterine	Enema	7216	27	1885	1905	0	0	32	61	4860	0	251	1003	1799	0	52	171	0	0	3197	0	102	0	638	5114	938	0	0	0	375	13	0	37	0	0	0	14	7	144
175	CA50M	CA50M	3	M	26	72	M	CA50	Lung	Lung	NO	389	164	379	803	63	44	36	4789	3655	0	97	17	752	35	223	0	4719	111	266	2620	2481	25	479	55	39	71	1312	1673	1109	19	24854	194	3221	790	215	2976	439	28
176	CA50T	CA50T	3	T	32	72	M	CA50	Lung	Lung	NO	144	160	59	36	1091	302	0	159	30	622	17	12	123	220	0	21	12	278	199	158	86	0	17	63	0	0	71	681	21	1449	14	10	63	350	30	347	21	0
177	CC76M	CC76M	3	M	25	45	F	CC76	Breast	Breast	NO	5731	7109	26143	4528	3617	169	0	5428	3134	0	1622	162	0	7739	4835	16	3300	14809	5684	0	3709	0	2881	1303	2822	137	0	697	2261	4228	7	679	156	98	1077	3112	0	1544
178	CC76T	CC76T	3	T	31	45	F	CC76	Breast	Breast	NO	87	368	0	35	603	0	0	0	0	0	16	9	0	116	0	0	0	626	29	0	0	0	0	99	13	0	0	757	0	1030	0	0	0	192	0	17	0	0
179	CC77M	CC77M	3	M	15	44	F	CC77	Breast	Breast	NO	0	0	2574	1611	4	0	16	3217	2590	0	366	75	1093	0	233	0	781	0	0	0	1212	0	383	26	557	539	680	0	476	0	3696	231	977	0	229	485	4564	11
180	CC77T	CC77T	3	T	21	44	F	CC77	Breast	Breast	NO	131	154	2587	1380	1498	0	670	1122	3814	0	289	107	906	150	181	218	305	250	0	991	964	0	1700	2357	374	152	34	15	730	247	420	3022	185	16	169	261	0	140
181	CG67M	CG67M	3	M	59	55	M	CG67	Adenopathy	Lymph	NO	10588	21	1002	564	45	51	0	3125	4175	37	126	520	2340	0	857	185	691	13	0	8	1191	0	207	0	0	620	1136	0	1360	0	9150	50	1370	0	89	4400	1764	81
182	CG67T	CG67T	3	T	67	55	M	CG67	Adenopathy	Lymph	NO	1806	240	693	393	4094	0	291	6741	4839	0	272	56	2993	203	2199	0	546	721	245	1128	774	0	162	3637	0	2672	278	35	976	1518	33833	36	1764	67	267	882	18	181
183	CR60M	CR60M	3	M	58	62	M	CR60	SCC	Colon	PEG	64627	23730	80448	18458	153596	4568	108744	13233	58793	14830	3225	0	26544	25545	22747	57	2493	47485	2109	10532	48774	161705	6870	15081	18546	9719	16424	39368	16798	142898	2277	3368	21371	36701	2395	175036	7706	4115
184	CR60T	CR60T	3	T	66	62	M	CR60	SCC	Colon	PEG	8182	18877	32	0	436	0	491	37	10	2758	21	11941	49	586	0	0	0	17118	23	248	20	0	39	88	15	0	36	13287	34	4775	43	0	0	1099	0	45	0	0
185	CV42M	CV42M	3	M	27	79	M	CV42	Gastric	Gastrointestinal	Enema	198	1633	3650	3966	8039	2019	3375	587	942	0	812	29	1338	91	165	0	23	936	65	0	218	0	2060	102	640	0	842	1352	93	1669	0	518	79	0	146	3813	0	50
186	CV42T	CV42T	3	T	33	79	M	CV42	Gastric	Gastrointestinal	Enema	1288	217	4446	11228	548	0	516	4649	2562	0	2047	489	1253	46	557	92	108	172	0	0	153	36	587	1603	299	61	172	737	1378	66	0	355	1575	18	907	629	0	471
187	DC81M	DC81M	3	M	6	40	M	DC81	Lymphoma	Lymph	Enema	16	0	1217	3376	0	54	0	794	2255	0	64	0	385	0	162	0	1283	8	47	0	1844	0	335	13	203	145	433	9	419	0	0	30	2770	0	184	1373	0	41
188	DC81T	DC81T	3	T	12	40	M	DC81	Lymphoma	Lymph	Enema	2282	371	10885	3658	344	0	151	1303	1864	21	915	123	520	117	249	40	0	135	1715	0	2875	0	1230	1371	39	108	85	1032	731	512	0	141	1545	0	751	2391	0	326
189	DD56M	DD56M	3	M	40	66	M	DD56	Lung	Lung	NO	694	62	1213	646	199	17	0	2001	3660	0	302	62	2827	0	79	0	2167	50	0	196	4129	0	2195	700	25	224	228	0	857	41	0	195	1234	0	307	4688	0	59
190	DD56T	DD56T	3	T	46	66	M	DD56	Lung	Lung	NO	1205	430	3022	1432	8988	143	12	313	317	0	62	21	304	126	50	50	0	745	0	6528	121	0	1044	667	48	135	78	192	113	3375	0	77	60	389	94	3040	0	84
191	DM50M	DM50M	3	M	39	72	F	DM50	Pancreatic	Pancreatic	Enema	5375	20	747	832	803	871	18	495	2015	0	233	105	97	0	86	114	161	33	129	219	170	0	311	52	64	260	132	0	119	201	2488	120	224	0	39	2544	96	49
192	DM50T	DM50T	3	T	45	72	F	DM50	Pancreatic	Pancreatic	Enema	26185	5635	28	166	22	0	1471	0	4	0	100	8897	0	374	0	358	0	7	0	444	0	0	385	38	0	10	323	0	0	117	0	0	0	0	0	614	0	703
193	DM52M	DM52M	3	M	78	70	F	DM52	Breast	Breast	NO	185	169	8761	11839	81	5006	837	1404	11590	575	1898	0	3260	101	279	0	1255	125	762	424	1606	0	3684	828	2456	647	182	0	7073	162	0	1304	485	17	907	3175	6839	38
194	DM52T	DM52T	3	T	86	70	F	DM52	Breast	Breast	NO	491	3404	2381	3988	632	0	2612	1585	1404	1651	95	26	1190	1138	545	2	368	1718	256	5775	228	0	1665	3059	121	1340	421	125	479	211	0	555	494	68	289	584	561	31
195	HV48M	HV48M	3	M	14	73	M	HV48	Liver	Liver	Enema	1058	15	587	3002	5471	0	0	1824	1728	1123	195	45	326	287	568	378	615	995	0	0	650	0	545	744	158	241	536	1915	419	959	661	556	922	296	60	3349	850	0
196	HV48T	HV48T	3	T	20	73	M	HV48	Liver	Liver	Enema	303	179	2635	2111	1268	0	0	2685	1904	96	186	511	1325	97	554	1276	662	555	0	0	1632	0	192	588	208	364	113	1026	1298	303	2699	27	739	35	319	1002	504	0
197	IR55M	IR55M	3	M	80	66	F	IR55	Ovary	Ovary	Enema	2526	2201	10609	5430	0	0	0	1963	2428	0	1629	251	0	327	1638	9	0	418	0	0	539	0	794	160	148	0	120	0	81	72	0	0	288	935	105	574	4	1068
198	IR55T	IR55T	3	T	88	66	F	IR55	Ovary	Ovary	Enema	4740	2669	463	188	0	0	0	35	77	0	25	2353	0	574	39	22	0	353	0	0	98	0	213	281	14	0	10	0	13	40	0	0	3	4577	34	115	0	71
199	IV50M	IV50M	3	M	16	71	M	IV50	Lung	MTS	NO	21	8	0	9305	0	0	0	1161	2260	0	849	0	143	0	2098	0	53	0	0	0	2838	0	14339	54	1365	161	66	0	410	0	0	0	1519	0	1270	4241	0	0
200	IV50T	IV50T	3	T	22	71	M	IV50	Lung	MTS	NO	23462	0	9935	21954	0	306	0	16798	7472	0	1056	13	0	0	4838	13	2761	0	4073	0	362	0	825	3248	2703	46	334	50	4807	0	0	1940	1797	0	745	234	0	2105
201	MD75M	MD75M	3	M	41	46	F	MD75	Breast	Breast	NO	256	1712	280	3325	375	0	0	1097	1570	0	359	0	927	922	230	0	59	433	119	328	77	0	441	1927	536	141	480	1155	434	174	0	7236	308	19	181	2913	1525	11
202	MD75T	MD75T	3	T	47	46	F	MD75	Breast	Breast	NO	1298	4899	570	1105	136	0	0	950	1073	0	197	22	886	2313	158	6	155	1826	990	3321	273	0	341	3150	184	19	267	8467	338	451	0	2453	170	141	112	1996	484	0
203	MI46M	MI46M	3	M	30	75	M	MI46	Liver	Liver	Enema	148	0	790	541	11	0	0	3237	2034	12	121	33	671	0	562	8	5381	0	0	0	1408	0	0	58	149	1441	365	24	221	9	15191	262	993	0	26	523	14	13
204	MI46T	MI46T	3	T	36	75	M	MI46	Liver	Liver	Enema	389	814	250	276	1339	0	0	503	455	1796	12	414	125	87	39	39	0	666	942	438	49	0	0	487	0	36	0	6395	0	521	332	41	5	46	0	158	0	77
205	ML76M	ML76M	3	M	37	45	F	ML76	Ovary	Ovary	Enema	15	307	183	185	2717	0	327	196	243	0	118	0	187	144	40	0	36	991	0	28	99	0	105	161	256	47	224	1256	53	2520	309	26	116	46	55	1203	214	22
206	ML76T	ML76T	3	T	43	45	F	ML76	Ovary	Ovary	Enema	467	1274	0	22	7623	0	1456	0	2	18	16	109	0	0	0	2	10	5904	0	118	0	0	22	697	0	0	0	5178	0	4592	0	0	0	517	0	12	4	0
207	MM54M	MM54_3M	3	M	38	67	F	MM54B	Breast	Breast	NO	1229	513	852	860	13072	37	0	213	1136	0	155	0	197	389	338	0	70	2554	0	0	1016	0	492	116	188	225	150	100	132	13145	326	4339	298	57	40	552	370	180
208	MM54T	MM54_3T	3	T	44	67	F	MM54B	Breast	Breast	NO	1852	5576	1472	3245	358	0	0	609	1609	0	137	39	300	4388	0	187	174	2504	0	0	1345	0	1126	537	115	65	35	0	920	0	12419	145	89	0	204	73	95	274
209	NG69M	NG69M	3	M	63	52	M	NG69	Sarcoma	Bone	NO	460	1127	376	645	231	0	80	2568	1762	22	111	0	602	150	1478	10	2168	304	0	146	449	0	66	141	240	724	1117	0	687	423	15283	43	1370	33	99	1041	458	0
210	NG69T	NG69T	3	T	71	52	M	NG69	Sarcoma	Bone	NO	476	5120	294	837	3245	0	795	150	1568	388	139	610	503	2085	141	0	17	5617	778	1047	65	0	63	3414	47	31	140	565	136	5875	18	223	0	821	55	2359	15	59
211	OM62M	OM62M	3	M	60	59	M	OM62	Liver	Liver	Enema	212	2110	2938	4235	0	0	0	4989	2593	0	0	0	1287	620	1133	0	1712	1297	0	1977	890	0	688	55	1078	1106	2002	201	970	2552	12406	1215	2042	476	131	3852	120	149
212	OM62T	OM62T	3	T	68	59	M	OM62	Liver	Liver	Enema	2377	6382	471	1436	0	0	8	2411	3940	0	0	565	211	2758	248	13	23	3343	0	3395	138	0	497	704	628	278	938	2961	167	128	0	582	0	2128	120	1993	12	1091
213	PE54M	PE54M	3	M	77	67	F	PE54	Cervical	Uterine	PEG	55	0	1852	4476	0	146	0	3920	5560	0	476	0	865	0	5178	0	110	0	0	0	3111	0	6194	744	341	46	1135	0	1648	0	0	114	2845	0	120	1115	5984	134
214	PE54T	PE54T	3	T	85	67	F	PE54	Cervical	Uterine	PEG	540	16	75	791	0	0	0	245	697	0	209	1108	11	0	0	3	0	0	82	0	79	0	495	543	128	0	0	0	73	24	0	0	0	0	112	0	0	88
215	PM60M	PM60M	3	M	5	61	F	PM60	Breast	Breast	NO	1148	0	1488	609	5	0	0	3001	1123	0	913	43	215	0	1229	49	691	0	0	0	902	0	470	250	55	50	748	0	363	0	0	0	1609	0	197	1050	0	106
216	PM60T	PM60T	3	T	11	61	F	PM60	Breast	Breast	NO	378	134	1215	434	12	0	0	2412	1137	0	668	42	2426	38	577	2	356	67	0	6	838	0	534	1065	36	53	383	90	884	16	0	0	902	0	127	448	0	33
217	PN56M	PN56M	3	M	57	65	M	PN56	Rectal	Rectal	PEG	890	94	3146	5705	172	0	0	4124	2889	0	985	0	1359	53	2594	2	4885	89	412	0	2114	0	1301	1129	0	198	521	41	1544	175	0	304	1978	0	363	719	7507	60
218	PN56T	PN56T	3	T	65	65	M	PN56	Rectal	Rectal	PEG	12459	19	32	0	8	0	0	0	22	0	5	3763	0	0	0	1144	0	0	0	0	7	0	0	3649	13	0	0	0	2698	0	0	9	0	4	20598	0	0	0
219	RL50M	RL50M	3	M	29	70	F	RL50	Breast	Breast	NO	355	113	834	7208	130	0	0	4884	2240	0	80	326	585	28	391	0	2785	63	0	462	1643	0	1535	123	817	240	824	363	839	256	0	238	875	0	258	1400	651	7
220	RL50T	RL50T	3	T	35	70	F	RL50	Breast	Breast	NO	1103	59	2783	1514	48	0	0	968	1756	13	111	98	431	0	1007	89	122	0	0	33	1219	0	911	161	378	488	219	72	330	15	21	220	1220	0	180	459	241	240
221	RM50M	RM50M	3	M	13	71	F	RM50	Lung	Lung	NO	1595	893	2325	1985	1263	0	0	616	1486	621	0	0	874	320	29	0	77	413	0	194	642	0	76	194	52	221	22	278	330	181	285	2466	360	58	78	1189	1531	787
222	RM50T	RM50T	3	T	19	71	F	RM50	Lung	Lung	NO	5951	14490	6600	5360	4731	0	0	0	1710	41449	0	65	444	772	70	24	0	7518	0	4936	16	0	80	9198	0	21	0	25721	130	10903	0	17990	73	0	10	1450	24	541
223	SC63M	SC63M	3	M	17	59	F	SC63	Breast	Breast	NO	15	0	1874	3519	0	224	0	1999	2132	0	542	0	0	0	1668	0	1746	2	998	0	1880	0	863	198	1266	786	349	0	1236	0	0	256	579	0	71	64	5	505
224	SC63T	SC63T	3	T	23	59	F	SC63	Breast	Breast	NO	19	24	0	4304	11	4884	0	176	1328	0	790	10	132	0	270	0	60	14	0	0	505	0	5234	673	956	0	0	8	240	0	0	0	152	0	316	672	0	0
225	SE46M	SE46M	3	M	1	76	F	SE46	Rectal	Rectal	Enema	167	0	624	1888	0	0	0	0	1336	0	0	0	0	0	0	0	0	0	1453	0	0	0	79	145	441	362	0	0	2206	0	0	369	6159	0	0	29	86	288
226	SE46T	SE46T	3	T	7	76	F	SE46	Rectal	Rectal	Enema	6521	0	262	6061	0	5	0	0	2156	0	0	4423	0	0	0	13	0	0	1039	0	0	0	216	3442	1356	0	0	0	1488	0	0	151	0	0	0	5	0	509
227	SI57M	SI57M	3	M	18	64	M	SI57	Rectal	Rectal	PEG	25	26	1381	1402	37	0	48	1005	1802	25	21	0	171	0	93	0	135	18	0	7	849	0	0	547	679	326	320	0	523	36	2978	0	488	20	75	375	586	30
228	SI57T	SI57T	3	T	24	64	M	SI57	Rectal	Rectal	PEG	4122	0	1154	787	4	0	0	401	518	0	2136	1763	645	0	25	36	62	0	0	0	1045	0	0	1211	0	0	39	16	181	0	14	0	66	0	124	0	0	1339
229	SM52M	SM52M	3	M	79	70	F	SM52	Breast	Breast	Enema	744	0	3091	1438	0	0	0	3161	4326	0	608	810	2080	4	1049	0	303	0	372	0	5077	0	528	1192	540	615	475	0	1746	0	2728	515	1332	0	497	934	604	209
230	SM52-1	SM52_2M	3	M	62	69	F	SM52B	Eventration	Eventration	NO	31	1823	3751	618	364	0	0	1829	1655	0	378	0	459	607	187	0	1536	910	0	0	707	0	715	36	455	0	0	162	1157	129	3736	206	1043	27	113	420	964	24
231	SM52T	SM52T	3	T	87	69	F	SM52	Breast	Breast	Enema	1353	2340	7938	1681	59	0	0	202	6659	185	568	38	2780	781	0	8	729	1006	405	0	95	0	157	642	83	0	0	66	1693	168	15224	184	42	0	224	0	0	207
232	SM52-1	SM52_2T	3	T	70	70	F	SM52B	Eventration	Eventration	NO	53	3372	5070	444	58	0	0	2539	2637	0	513	0	1131	957	53	0	3443	1309	0	0	584	0	671	859	104	0	0	81	1959	23	8028	15	1538	48	607	115	683	45
233	TI51M	TI51M	3	M	3	71	M	TI51	Lung	Lung	NO	528	113	19605	49533	566	45037	0	339	12301	19	6761	83	1140	58	21771	0	32533	94	0	0	9616	0	20487	21610	0	636	0	41	5787	40	0	5252	564	0	99	8228	0	2846
234	TI51T	TI51T	3	T	9	71	M	TI51	Lung	Lung	NO	1054	667	382	2445	4491	1298	0	0	407	58	501	0	58	705	229	41	25	1520	0	0	814	0	304	1043	197	0	0	294	95	1594	0	198	41	139	47	1441	0	100
235	TM61M	TM61M	3	M	42	60	F	TM61	Retroperineal	Retroperineal	Enema	1658	1196	5633	3163	10317	0	75	9667	7695	3627	1084	0	3354	1609	3365	2	2030	2602	11385	4767	2583	47	3107	2976	2866	1197	2353	947	1611	11181	35513	0	6728	271	1770	4968	0	401
236	TM61T	TM61T	3	T	48	60	F	TM61	Retroperineal	Retroperineal	Enema	466	5524	592	781	1127	0	0	0	593	8552	208	67	126	696	581	21	0	4545	2765	1517	300	0	88	2011	73	0	0	7495	0	3616	0	0	32	604	60	398	0	178
237	TV46M	TV46M	3	M	28	75	M	TV46	Rectal	Colon	PEG	40	734	61	0	2208	708	3682	57	329	0	15	0	98	223	0	0	39	383	0	22	211	0	30	457	0	0	0	0	186	164	0	0	0	24	45	587	10	0
238	TV46T	TV46T	3	T	34	75	M	TV46	Rectal	Colon	PEG	1916	546	2685	3621	227	1751	144	46	1584	0	1286	585	639	187	0	41	395	512	1543	29	5253	21	910	1347	0	0	668	0	1195	115	1612	281	151	43	263	1746	11	418
239	ZC62M	ZC62M	3	M	64	59	M	ZC62	Hernia	Hernia	Enema	107	301	270	234	948	0	0	2344	548	0	62	0	63	38	571	0	90	157	0	124	887	0	3995	49	0	0	290	86	97	247	3847	74	2984	0	39	1125	66	18
240	ZC62T	ZC62T	3	T	72	59	M	ZC62	Hernia	Hernia	Enema	335	443	31	1001	177	0	0	634	22	0	12	20	15	168	172	0	0	78	0	138	83	0	261	198	0	0	116	332	0	21	0	9	470	105	15	103	0	451
241	CN1	CN1	1	Neg	96	NA	NA	NA	NA	NA	NA	0	0	0	0	0	0	0	0	0	0	0	0	0	3	0	0	0	0	0	0	0	0	0	0	0	0	0	0	0	0	0	0	0	0	0	0	0	0
242	CN2	CN2	1	Neg	49	NA	NA	NA	NA	NA	NA	35	0	0	24	0	0	0	0	0	0	0	0	0	0	0	0	0	0	0	0	0	0	0	0	0	0	0	0	0	0	0	0	0	0	0	0	0	0
243	CN3	CN3	1	Neg	56	NA	NA	NA	NA	NA	NA	0	0	0	0	0	0	0	0	0	0	0	0	0	0	0	0	0	0	0	0	0	0	0	0	0	0	0	7	0	0	0	0	0	0	0	0	0	0
244	CN4	CN4	1	Neg	86	NA	NA	NA	NA	NA	NA	25	0	0	0	0	0	0	0	0	0	0	0	0	0	0	0	0	0	0	0	0	0	0	0	0	0	0	0	0	0	0	0	0	0	0	0	0	0
245	CN1_2	CN1_2	2	Neg	11	NA	NA	NA	NA	NA	NA	19	0	50	0	0	0	0	0	0	0	0	0	0	0	0	0	0	0	0	0	0	0	0	23	0	0	0	0	0	6	0	0	0	0	0	0	0	0
246	CN2_2	CN2_2	2	Neg	36	NA	NA	NA	NA	NA	NA	36	0	82	72	25	0	0	0	0	0	0	0	0	0	0	0	0	16	0	0	0	0	29	0	0	0	0	18	0	0	0	96	58	0	0	0	0	0
247	CN3_2	CN3_2	2	Neg	45	NA	NA	NA	NA	NA	NA	17	5	0	0	0	0	0	0	0	0	0	0	0	0	0	0	0	0	0	0	0	0	0	10	0	0	0	0	0	0	0	0	0	0	0	0	0	0
248	CN4_2	CN4_2	2	Neg	49	NA	NA	NA	NA	NA	NA	66	19	70	32	0	0	0	0	0	228	0	0	14	29	0	0	25	73	38	6	0	30	50	0	0	0	0	99	0	15	0	0	56	0	0	34	0	0
249	CN1_3	CN1_3	3	Neg	56	NA	NA	NA	NA	NA	NA	24	26	0	101	0	0	0	0	0	0	0	0	0	18	0	0	22	28	0	0	0	0	0	34	0	0	0	4	0	0	0	0	7	0	0	0	6	0
250	CN2_3	CN2_3	3	Neg	55	NA	NA	NA	NA	NA	NA	246	0	0	18	0	8	0	0	0	0	0	25	0	0	0	15	0	0	0	0	0	0	0	0	0	0	0	0	0	0	0	0	0	0	0	0	0	0
251	CN3_3	CN3_3	3	Neg	54	NA	NA	NA	NA	NA	NA	27	0	0	0	0	5	0	0	0	0	0	26	8	0	0	18	0	0	0	0	0	0	0	0	0	0	0	0	0	0	0	0	0	0	0	9	0	0
252	CN4_3	CN4_3	3	Neg	53	NA	NA	NA	NA	NA	NA	129	0	0	0	0	0	0	0	0	0	0	0	0	0	0	0	0	0	0	0	0	0	7	0	0	0	0	0	0	0	0	0	0	0	0	0	0	0
[truncated: 628 more columns]
